# Supplementary material for: Nano-Theranostics Constructed from Terpyridine-Modified Pillar [5]arene-Based Supramolecular Amphiphile and Its Application in Both Cell Imaging and Cancer Therapy
Source: Molecules. 2022 Sep 29;27(19):6428. doi: 10.3390/molecules27196428 (PMC9572324; doi:10.3390/molecules27196428)
Supplement: Supplementary file 1 [file molecules-27-06428-s001.zip]

Archive with 1 entries (1 files):
- molecules-1905300-supplementary.pdf
